# Supplementary material for: The Effect of Ground Type on the Jump Performance of Adults of the Locust Locusta migratoria manilensis: A Preliminary Study
Source: Insects. 2020 Apr 23;11(4):259. doi: 10.3390/insects11040259 (PMC7240473; doi:10.3390/insects11040259)
Supplement: Supplementary file 1 [file insects-11-00259-s001.zip]

Archive with 4 entries (4 files):
- VideoS2-Jump on soil.avi
- VideoS3-Jump on wood.avi
- supplementary materials.docx
- VideoS1-Jump on sand.avi
